# Supplementary material for: Genetic Modifiers of Parkinson's Disease: A Case–Control Study
Source: Ann Clin Transl Neurol. 2025 Sep 10;12(12):2482–94. doi: 10.1002/acn3.70176 (PMC12698958; doi:10.1002/acn3.70176)
Supplement: Supplementary file 2 — Tables S1‐S19: Supporting Tables. [file ACN3-12-2482-s002.xlsx]

## Sheet: Table S1 - Surveys
Surveys used to aggregate data across 23andMe and Fox Insight Genetic Substudy cohorts.
Database	Type	Survey	Longitudinal Cadence (if applicable)
23andMe	Cross-sectional	Caffeine Intake
		General Health Disease
		General Health SES
		Health Action Plan
		Health Intake
		Health Profile
		PD Background
		Quick Question
		Your Blood Pressure Treatments
		Your Cardiorespiratory Fitness
	Longitudinal	Health Followup	Longitudinal (Health Profile Followup)
		Health Update	Annual follow-up
		Healthy Aging	Every 6 months
		PIP	Every 6 months for 3.5 years
		Wellness Baseline	Every 6 months
Fox Insight	Cross-sectional	About You
		Environmental Exposure Questionnaire: Caffeine
		Environmental Exposure Questionnaire: Pesticides at Work
		Environmental Exposure Questionnaire: Smoking and Tobacco
		Your Health History
		Your Medical History
	Longitudinal	Brief Motor Screen	Every 3 months
		General	Every study visit
		Your Annual Acute Health Conditions	Annual follow-up
		Your Cognition and Daily Activities	3 months after baseline and every 6 months thereafter
		Your Current Health	3 months after baseline and every 12 months thereafter
		Your Family Neurological History Version 1	1 month after baseline; 3 months after baseline; and every 12 months thereafter
		Your Family Neurological History Version 2	1 month after baseline; 3 months after baseline; and every 12 months thereafter
		Your Movement Experiences	Every 6 months
		Your Non-Movement Experiences	Every 3 months
		Your Sleep Habits	1 month after baseline; 3 months after baseline; and every 12 months thereafter

## Sheet: Table S2-Dict
Data dictionary.
Domain	Measure	Database	Survey	Fox Insight Variable	Survey Question	Survey Response Choices (Bold indicates binary threshold)
Demographics	Education	23andMe	Health Intake/Health Profile		What is the highest degree or level of school you have completed? If currently enrolled, please select the previous grade or highest degree received.	Less than high school/High school diploma or equivalency (GED)/Some college, no degree/Associate's degree (for example, AA, AS)/Bachelor's degree (for example, BA, BS)/Master's degree (for example, MA, MS, MEng, MEd, MSW, MBA)/Professional degree beyond a bachelor's degree (for example, MD, DDS, DVM, LLB, JD)/Doctorate degree (for example, PhD, EdD)
Demographics	Education	23andMe	General Health SES		Education	Less than high school/High school/Some college/Associate/Vocational/Bachelor/Master/Doctorate/Professional
Demographics	Education	Fox Insight	About You	Education	What is the highest education level you have completed?	1. Less than a high school degree 2. High school degree (GED or equivalent) 3. Some college (1-4 years, no degree) 4. Associate's degree (including occupational or academic degrees, AS, AAS, AA, etc) 5. Bachelor's degree (BA, BS, AB, etc) 6. Master's degree (MA, MS, MENG, MSW, etc) 7. Professional school degree (MD, DDC, JD, etc) 8. Doctorate degree (PhD, EdD, etc)
Demographics	Genetic Sex (male)	23andMe	N/A		N/A	Female/Male
Demographics	Genetic Sex (male)	Fox Insight	About You	Sex	What is your biological sex?	Female/Male
Demographics	PD Diagnosis	23andMe	PD Background		Has a doctor ever diagnosed you with Parkinson's disease?	Yes/No/I'm not sure/I don't remember
Demographics	PD Diagnosis	23andMe	PD Background		Has a doctor ever diagnosed you with Parkinson's disease?	Yes/No/Unsure
Demographics	PD Diagnosis	23andMe	Health Intake/Health Profile/Profile Update		Have you ever been diagnosed with or treated for Parkinson's disease?	Yes/No/I'm not sure
Demographics	PD Diagnosis	Fox Insight	General	CurrPDDiag	Do you currently have a diagnosis of Parkinson's disease, or parkinsonism, by a physician or other health care professional (most recent PD diagnosis)? [Derived]	A variable indicating an individual’s most recently reported PD diagnosis status, derived from their responses at baseline and upon quarterly return visits, i.e., a participant’s current diagnosis status.
Demographics	Race	23andMe	Health Profile/Quick Question		What best describes your ancestry/ethnicity? Please check all that apply.	European or White/African American or Black/Latino or Hispanic/Asian (e.g. Chinese, Indian, Kazakh, Thai)/Middle Eastern or North African/Sub-Saharan African/Native American or Alaska Native/Pacific Islander or Oceanian/Other/I'm not sure
Demographics	Race	Fox Insight	About You	RaceW	What is your race? (Select all that apply)	1. American Indian or Alaska Native/2. Asian/3. Black or African American/4. Native Hawaiian or Other Pacific Islander/5. White or Caucasian
Demographics	Race	Fox Insight	About You	RaceAA	What is your race? (Select all that apply)	1. American Indian or Alaska Native/2. Asian/3. Black or African American/4. Native Hawaiian or Other Pacific Islander/5. White or Caucasian
Demographics	Race	Fox Insight	About You	RaceAI	What is your race? (Select all that apply)	1. American Indian or Alaska Native/2. Asian/3. Black or African American/4. Native Hawaiian or Other Pacific Islander/5. White or Caucasian
Demographics	Race	Fox Insight	About You	RaceA	What is your race? (Select all that apply)	1. American Indian or Alaska Native/2. Asian/3. Black or African American/4. Native Hawaiian or Other Pacific Islander/5. White or Caucasian
Demographics	Race	Fox Insight	About You	RaceNH	What is your race? (Select all that apply)	1. American Indian or Alaska Native/2. Asian/3. Black or African American/4. Native Hawaiian or Other Pacific Islander/5. White or Caucasian
Demographics	Race	Fox Insight	About You	RaceP	What is your race? (Select all that apply)	1. American Indian or Alaska Native/2. Asian/3. Black or African American/4. Native Hawaiian or Other Pacific Islander/5. White or Caucasian
Motor	Bradykinesia	23andMe	PIP		Have you noticed you are walking more slowly?	Yes/No/I'm not sure
Motor	Bradykinesia	23andMe	PD Background/PIP (controls)		Have you noticed any of the following changes in the way you walk? Please check all that apply.	Dragging one or both feet/Feet shuffling/Walking more slowly/Taking smaller steps than before/Steps becoming faster and faster/Feet getting stuck as if glued to the floor/None of the above
Motor	Bradykinesia	Fox Insight	Brief Motor Screen	MtrScrnMoveSlowAge	Do you move more slowly than other people your age?	Yes/No/Uncertain
Motor	Freezing Gait	23andMe	PIP		Have you noticed your feet getting stuck, as if glued to the floor, when you walk?	Yes/No/I'm not sure
Motor	Freezing Gait	23andMe	PD Background/PIP (controls)		Have you noticed any of the following changes in the way you walk? Please check all that apply.	Dragging one or both feet/Feet shuffling/Walking more slowly/Taking smaller steps than before/Steps becoming faster and faster/Feet getting stuck as if glued to the floor/None of the above
Motor	Freezing Gait	Fox Insight	Brief Motor Screen	MtrScrnFeetStuck	Do your feet ever seem to get stuck to the floor?	Yes/No/Uncertain
Motor	Imbalance	23andMe	PD Background/PIP		Do you have trouble with your balance or fall sometimes?	Yes/No/I'm not sure
Motor	Imbalance	Fox Insight	Brief Motor Screen	MtrScrnBalancePoor	Is your balance poor?	Yes/No/Uncertain
Motor	Problems Dressing	23andMe	PD Background		Over the past week, have you usually had problems dressing? For example, are you slow or do you need help with buttoning, using zippers, putting on or taking off your clothes or jewelry?	Normal (Not at all)/Slight (I am slow but I do not need help)/Mild (I am slow and need help for a few dressing tasks, such as with buttons, bracelets)/Moderate (I need help for many dressing tasks)/Severe (I need help for most or all dressing tasks)
Motor	Problems Dressing	Fox Insight	Your Movement Experiences	MoveDress	Dressing: Over the past week, have you usually had problems dressing? For example, are you slow or do you need help with buttoning, using zippers, putting on or taking off your clothes or jewelry?	Normal: Not at all (no problems)/Slight: I am slow but do not need help/Mild: I am slow and need help for a few dressing tasks (buttons, bracelets)/Moderate: I need help for many dressing tasks/Severe: I need help for most or all dressing tasks
Motor	Reduced Arm Swing	23andMe	PD Background/PIP		When walking, do you swing your arms less than you used to?	Yes/No/I'm not sure
Motor	Shuffling Gait	23andMe	PIP		Have you noticed your feet shuffling when you walk?	Yes/No/I'm not sure
Motor	Shuffling Gait	23andMe	PD Background/PIP (controls)		Have you noticed any of the following changes in the way you walk? Please check all that apply.	Dragging one or both feet/Feet shuffling/Walking more slowly/Taking smaller steps than before/Steps becoming faster and faster/Feet getting stuck as if glued to the floor/None of the above
Motor	Shuffling Gait	Fox Insight	Brief Motor Screen	MtrScrnShuffleFeet	Do you shuffle your feet and/or take tiny steps when you walk?	Yes/No/Uncertain
Motor	Smaller Handwriting	23andMe	PD Background/PIP (controls)		Have you noticed any of the following changes in your handwriting? Please check all that apply.	Handwriting became slower/Handwriting became smaller/Handwriting became shakier/None of the above
Motor	Smaller Handwriting	23andMe	PIP		Have you noticed your handwriting become smaller?	Yes/No/I'm not sure
Motor	Smaller Handwriting	Fox Insight	Brief Motor Screen	MtrScrnWriteSmall	Is your handwriting smaller than it once was?	Yes/No/Uncertain
Motor	Softer Speech	23andMe	PD Background/PIP		Have you noticed or have people told you that your speech or voice has become softer than before?	Yes/No/I'm not sure
Motor	Softer Speech	Fox Insight	Brief Motor Screen	MtrScrnVoiceSoft	Do people tell you that your voice is softer than it once was?	Yes/No/Uncertain
Motor	Tremor	23andMe	PD Background/PIP		Do you have trembling or shaking of any part of your body?	Yes/No/I'm not sure
Motor	Tremor	Fox Insight	Brief Motor Screen	MtrScrnLegShake	Do your arms or legs shake?	Yes/No/Uncertain
Prodromal Marker	Constipation	23andMe	PD Background		Over the past week, have you had constipation troubles that cause you difficulty moving your bowels?	Normal (No constipation)/Slight (I have been constipated. I use extra effort to move my bowels. However, this problem does not disturb my activities or my being comfortable)./Mild (Constipation causes me to have some troubles doing things or being comfortable)./Moderate (Constipation causes me to have a lot of trouble doing things or being comfortable. However, it does not stop me from doing anyt…
Prodromal Marker	Constipation	23andMe	PIP		How many bowel movements do you have in a typical week?	Less than 3/Between 3 and 5/Six or more/I'm not sure
Prodromal Marker	Constipation	23andMe	Healthy Aging		How many bowel movements do you typically pass?	Less than 3 per week/3 to 6 per week/One per day/Two per day/More than 2 per day
Prodromal Marker	Constipation	Fox Insight	Your Non-Movement Experiences	NonMoveConstip	Have you experienced constipation (less than three bowel movements a week) or having to strain to pass a stool in the last month?	Yes/No
Prodromal Marker	Erectile Dysfunction (males only)	23andMe	PIP		In the past 3 months, have you noticed changes to your ability to achieve or maintain an erection?	Yes/No/I'm not sure
Prodromal Marker	Erectile Dysfunction (males only)	Fox Insight	Your Non-Movement Experiences	NonMoveSexDiff	Have you experienced finding it difficult to have sex when you try in the last month?	Yes/No
Prodromal Marker	Hyposmia	23andMe	PIP/Quick Question		How would you rate your current ability to smell?	Very poor/Poor/Fair/Good/Very good
Prodromal Marker	Hyposmia	23andMe	Healthy Aging		How do you rate your sense of smell?	Unable to smell anything/Able to smell a few scents/Able to smell some scents/Moderate ability to smell/Able to smell many scents/Able to smell nearly all scents/Able to smell everything
Prodromal Marker	Hyposmia	Fox Insight	Your Non-Movement Experiences	NonMoveSmell	Have you experienced loss or change in your ability to taste or smell in the last month?	Yes/No
Prodromal Marker	Mild Cognitive Impairment	23andMe	PD Background/PIP		Have you ever been diagnosed with mild cognitive impairment?	Yes/No/I'm not sure
Prodromal Marker	Nocturia	23andMe	PIP		How many times per night do you get up to urinate?	Not at all/Once/Twice/Three or more times/I'm not sure
Prodromal Marker	Nocturia	23andMe	Health Intake/Health Profile		What type of urinary condition were you diagnosed with most recently?	Overactive bladder (OAB) or urge incontinence/Nocturia/Stress urinary incontinence (SUI)/Underactive bladder (UAB)/Other, please specify:/I'm not sure
Prodromal Marker	Nocturia	Fox Insight	Your Non-Movement Experiences	NonMoveUrinePM	Have you experienced getting up regularly at night to pass urine in the last month?	Yes/No
Prodromal Marker	Orthostatic Hypotension	23andMe	General Health Disease		Orthostatic hypotension	Yes/No/I don't know
Prodromal Marker	Orthostatic Hypotension	23andMe	Quick Question		Have you ever been diagnosed with orthostatic hypotension?	Yes/No/I'm not sure
Prodromal Marker	Orthostatic Hypotension	23andMe	Health Intake		What heart related problems have you been diagnosed with? Please check all that apply.	[ ] Angina (chest pain treated with nitroglycerin) [ ] Atrial fibrillation [ ] Aortic aneurysm [ ] Aortic stenosis [ ] Congenital heart defect [ ] Coronary artery disease/Heart disease [ ] Heart attack [ ] Heart failure [ ] Myocarditis (inflammation of the muscular part of the heart) [ ] Orthostatic hypotension [ ] Other, please specify:_____________
Prodromal Marker	Orthostatic Hypotension	23andMe	Health Followup		In the last 2 years, have you been newly diagnosed with or newly prescribed treatment for any of the following conditions by a medical professional? Orthostatic hypotension	Yes/No
Prodromal Marker	Orthostatic Hypotension	23andMe	PD Background		Over the past week, have you felt faint, dizzy or foggy when you stand up after sitting or lying down?	Normal (No dizzy or foggy feelings)/Slight (Dizzy or foggy feelings occur. However, they do not cause me troubles doing things)/Mild (Dizzy or foggy feelings cause me to hold on to something, but I do not need to sit or lie back down)/Moderate (Dizzy or foggy feelings cause me to sit or lie down to avoid fainting or falling)/Severe (Dizzy or foggy feelings cause me to fall or faint)
Prodromal Marker	Orthostatic Hypotension	23andMe	Quick Question		How often do you get dizzy from standing up too quickly?	Never/Rarely/Sometimes/Often/Always
Prodromal Marker	Orthostatic Hypotension	23andMe	PIP		In the past 3 months, have you experienced lightheadedness or dizziness upon standing?	Yes/No/I'm not sure
Prodromal Marker	Orthostatic Hypotension	Fox Insight	Your Non-Movement Experiences	NonMoveDizzy	Have you experienced feeling light-headed, dizzy or weak standing from sitting or lying in the last month?	Yes/No
Prodromal Marker	RBD	23andMe	Quick Question		Have you been diagnosed with rapid eye movement (REM) sleep behavior disorder or been told that you act out your dreams while lying asleep in bed (as opposed to sleepwalking)?	Yes/No
Prodromal Marker	RBD	23andMe	Health Intake		What sleep disorders have you been diagnosed with? Please select all that apply.	REM sleep behavior disorder/Insomnia, trouble falling or staying asleep/Narcolepsy, falling asleep suddenly or feeling very sleepy during the day/Sleep apnea, stop breathing for short periods while asleep/Circadian rhythm / sleep-wake disorder/Activity during sleep or nightmares, such as sleepwalking, acting out dreams/Restless leg syndrome/Other, please specify:/I'm not sure
Prodromal Marker	RBD	23andMe	Quick Question		Have you ever been diagnosed with Rapid Eye Movement (REM) sleep behavior disorder?	Yes/No/I'm not sure
Prodromal Marker	RBD	23andMe	Health Profile		Have you ever been diagnosed with, or treated for, rapid eye movement (REM) sleep behavior disorder?	Yes/No/I'm not sure
Prodromal Marker	RBD	23andMe	PIP		Have you been diagnosed with rapid eye movement (REM) sleep behavior disorder or been told that you act out your dreams while lying asleep in bed (as opposed to sleepwalking)?	Yes/No/I'm not sure
Prodromal Marker	RBD	Fox Insight	Your Sleep Habits	Sleep	Have you ever been told, or suspected yourself, that you seem to 'act out your dreams' while asleep (for example, punching, flailing your arms in the air, making running movements, etc.)?	Yes/No
Prodromal Marker	Urinary Urgency/Frequency	23andMe	PD Background		Over the past week, have you had trouble with urine control? For example, an urgent need to urinate, a need to urinate too often, or urine accidents?	Normal (No urine control problems)/Slight (I need to urinate often or urgently. However, these problems do not cause difficulties with my daily activities)/Mild (Urine problems cause some difficulties with my daily activities. However, I do not have urine accidents)/Moderate (Urine problems cause a lot of difficulties with my daily activities, including urine accidents)/Severe (I cannot control m…
Prodromal Marker	Urinary Urgency/Frequency	23andMe	PIP		In the past 3 months, have you experienced more urgency to urinate or a desire to urinate more frequently?	Yes/No/I'm not sure
Prodromal Marker	Urinary Urgency/Frequency	Fox Insight	Your Non-Movement Experiences	NonMoveUrine	Have you experienced a sense of urgency to pass urine that makes you rush to the toilet in the last month?	Yes/No
Risk Factor	1º Relative with PD	23andMe	PD Background/PIP		Has a doctor ever diagnosed any of your biological family members with Parkinson's disease? Please check all that apply.	Mother/Father/Sister/Brother/Daughter/Son/Maternal grandparent/Paternal grandparent/Maternal aunt or uncle/Paternal aunt or uncle/Maternal first cousin/Paternal first cousin/I'm not sure/None of the above
Risk Factor	1º Relative with PD	Fox Insight	Your Family Neurological History Version 2	FamParkinsonMoth	Which family members have/had Parkinson’s disease? Mother	choice selected
Risk Factor	1º Relative with PD	Fox Insight	Your Family Neurological History Version 2	FamParkinsonFath	Which family members have/had Parkinson’s disease? Father	choice selected
Risk Factor	1º Relative with PD	Fox Insight	Your Family Neurological History Version 2	FamParkinsonChild	Which family members have/had Parkinson’s disease? Child	choice selected
Risk Factor	1º Relative with PD	Fox Insight	Your Family Neurological History Version 2	FamParkinsonSib	Which family members have/had Parkinson’s disease? Sibling	choice selected
Risk Factor	1º Relative with PD	Fox Insight	Your Family Neurological History Version 1	NeurMothCondPark	Which family members have/had Parkinson’s disease? Mother	choice selected
Risk Factor	1º Relative with PD	Fox Insight	Your Family Neurological History Version 1	NeurFathCondPark	Which family members have/had Parkinson’s disease? Father	choice selected
Risk Factor	1º Relative with PD	Fox Insight	Your Family Neurological History Version 1	NeurSibPark1:15	Which family members have/had Parkinson’s disease? Child	choice selected
Risk Factor	1º Relative with PD	Fox Insight	Your Family Neurological History Version 1	NeurChildPark1:9	Which family members have/had Parkinson’s disease? Sibling	choice selected
Risk Factor	Caffeine User	23andMe	Caffeine Intake/PIP		In a typical week, do you drink the following caffeinated beverages? Brewed coffee	Yes/No
Risk Factor	Caffeine User	23andMe	Caffeine Intake/PIP		In a typical week, do you drink the following caffeinated beverages? Instant coffee	Yes/No
Risk Factor	Caffeine User	23andMe	Caffeine Intake/PIP		In a typical week, do you drink the following caffeinated beverages? Espresso	Yes/No
Risk Factor	Caffeine User	23andMe	Caffeine Intake		In a typical week, do you drink the following caffeinated beverages? Caffeinated soda	Yes/No
Risk Factor	Caffeine User	23andMe	Caffeine Intake		In a typical week, do you drink the following caffeinated beverages? Tea	Yes/No
Risk Factor	Caffeine User	23andMe	Caffeine Intake		In a typical week, do you drink the following caffeinated beverages? Energy drink	Yes/No
Risk Factor	Caffeine User	Fox Insight	Environmental Exposure Questionnaire: Caffeine	cfa1	In your lifetime, have you ever regularly drunk caffeinated coffee, that is, at least once per week for 6 months or longer?	Yes/No/Don't Know/Prefer not to respond
Risk Factor	Caffeine User	Fox Insight	Environmental Exposure Questionnaire: Caffeine	cfb1	In your lifetime, have you ever regularly drunk hot or iced caffeinated black tea, that is, at least once per week for 6 months or longer? (black tea includes most types of non-herbal tea, such as Lipton, Earl Grey and others)	Yes/No/Don't Know/Prefer not to respond
Risk Factor	Caffeine User	Fox Insight	Environmental Exposure Questionnaire: Caffeine	cfc1	In your lifetime, have you ever regularly drunk caffeinated green tea, that is, at least once per week for 6 months or longer?	Yes/No/Don't Know/Prefer not to respond
Risk Factor	Caffeine User	Fox Insight	Environmental Exposure Questionnaire: Caffeine	cfd0	In your lifetime, have you ever regularly drunk caffeinated soda, that is, at least once per week for 6 months or longer?	Yes/No/Don't Know/Prefer not to respond
Risk Factor	Coffee Drinker	23andMe	Caffeine Intake/PIP		In a typical week, do you drink the following caffeinated beverages? Brewed coffee	Yes/No
Risk Factor	Coffee Drinker	23andMe	Caffeine Intake/PIP		In a typical week, do you drink the following caffeinated beverages? Instant coffee	Yes/No
Risk Factor	Coffee Drinker	23andMe	Caffeine Intake/PIP		In a typical week, do you drink the following caffeinated beverages? Espresso	Yes/No
Risk Factor	Coffee Drinker	Fox Insight	Environmental Exposure Questionnaire: Caffeine	cfa1	In your lifetime, have you ever regularly drunk caffeinated coffee, that is, at least once per week for 6 months or longer?	Yes/No/Don't Know/Prefer not to respond
Risk Factor	Occupational Pesticide Exposure	23andMe	PD Background/PIP		Have you ever had a job where you were regularly exposed to pesticides? Please include herbicides (to kill weeds), fungicides (to kill fungus or mold), insecticides (to kill insects), rodenticides (to kill rodents), or fumigants (a gas used to kill fungus, mold, or insects).	Yes/No/I'm not sure
Risk Factor	Occupational Pesticide Exposure	Fox Insight	Environmental Exposure Questionnaire: Pesticides at Work	pwintro	Over your lifetime, have you ever had a JOB in which you mixed, applied, or were exposed in some other way to any type of pesticide, including herbicides (kill weeds), fungicides (kill fungus/mold), insecticides (kill insects), rodenticides (kill rats/mice), or fumigants (gas used to kill fungus/mold or insects)?	Yes/No/Don't Know/Prefer not to answer
Risk Factor	Smoker	23andMe	Health Intake/Health Profile/Wellness Baseline/Health Action Plan/Your Cardiorespiratory Fitness/ Your Blood Pressure Treatments		Have you smoked at least 100 cigarettes in your entire life?	Yes/No/I'm not sure
Risk Factor	Smoker	Fox Insight	Environmental Exposure Questionnaire: Smoking and Tobacco	sm1	In your lifetime, have you smoked 100 or more cigarettes (5 packs)?	Yes/No/Don't Know/Prefer not to respond
Risk Factor	Traumatic Brain Injury	23andMe	Health Intake/Profile		Have you ever been diagnosed with, or treated for, traumatic brain injury (TBI)?	Yes/No/I'm not sure
Risk Factor	Traumatic Brain Injury	23andMe	PD Background/PIP		Have you ever had a head injury or concussion? Please include injuries that may have occurred during sporting activities, from falls, violence, car accidents, or other accidents, both during your childhood and adulthood.	Yes/No/I'm not sure
Risk Factor	Traumatic Brain Injury	Fox Insight	Your Health History	TBIHx	Have you had a traumatic brain injury (TBI)?	Yes, I have had a traumatic brain injury/No, I have not had a traumatic brain injury
Risk Factor	Traumatic Brain Injury	Fox Insight	Your Medical History	BrainInjury	Have you had traumatic brain injury?	Yes/No/Prefer not to answer
Risk Factor	Traumatic Brain Injury	Fox Insight	Your Annual Acute Health Conditions	AcuteTBI	In the past year, did you have a traumatic brain injury (TBI)?	Yes, I had a traumatic brain injury in the past year/No, I did not have a traumatic brain injury in the past year
Cognitive/Memory	Concentration	23andMe	PIP		In the past year, have you had more trouble paying attention or concentrating on a task (e.g. reading)?	Yes/No/I'm not sure
Cognitive/Memory	Concentration	23andMe	Healthy Aging		During the last month, how often ... Have you been able to concentrate?	Never/Some of the time/About half the time/Most of the time/Always
Cognitive/Memory	Concentration	Fox Insight	Your Non-Movement Experiences	NonMoveConcent	Have you experienced difficulty concentrating or staying focussed in the last month?	Yes/No
Cognitive/Memory	General Memory	23andMe	PIP		In the past year, do you feel your memory has worsened?	Yes/No/I'm not sure
Cognitive/Memory	General Memory	23andMe	Healthy Aging		During the last month, how often ... Has your memory been as good as it usually is?	Never/Some of the time/About half the time/Most of the time/Always
Cognitive/Memory	General Memory	Fox Insight	Your Non-Movement Experiences	NonMoveForget	Have you experienced problems remembering things that have happened recently or forgetting to do things in the last month?	Yes/No
Cognitive/Memory	Memory for Dates	23andMe	PIP		In the past year, have you had more trouble remembering the date?	Yes/No/I'm not sure
Cognitive/Memory	Memory for Dates	Fox Insight	Your Cognition and Daily Activities	DailyRememb	How much DIFFICULTY do you currently have remembering what day and month it is?	None/A little/Somewhat/A lot/Cannot do
Psychiatric	Hallucinations	23andMe	Healthy Aging		The following questions ask about your sleep. During the past month, how often have you experienced the following? Distressing hallucinations (seeing or hearing things you are told do not exist) at night	Never/Some of the time/About half the time/Most of the time/Always
Psychiatric	Hallucinations	Fox Insight	Your Non-Movement Experiences	NonMoveSee	Have you experienced seeing or hearing things that you know or are told are not there in the last month?	Yes/No
Psychiatric	Anxiety	23andMe	Health Intake/Health Profile/Health Update		Have you ever been diagnosed with, or treated for, generalized anxiety disorder (GAD)?	Yes/No/I'm not sure
Psychiatric	Anxiety	Fox Insight	Your Current Health	CurrAnxiety	Do you currently have anxiety	Yes, I currently have anxiety/No, I do not have anxiety
Psychiatric	Anxiety	Fox Insight	Your Health History	AnxietyHx	Have you had anxiety	Yes/No
Psychiatric	Anxiety	Fox Insight	Your Medical History	Anxiety	Have you had an anxiety disorder?	Yes/No/Prefer not to answer
Psychiatric	Depression	23andMe	Health Intake/Health Profile/Health Update		Have you ever been diagnosed with, or treated for, depression?	Yes/No/I'm not sure
Psychiatric	Depression	23andMe	General Health Disease		Depression	Yes/No/I don't know
Psychiatric	Depression	23andMe	Quick Question		Have you ever been diagnosed with clinical depression?	Yes/No/I'm not sure
Psychiatric	Depression	23andMe	Health Intake		What mental health problems have you had? Please check all that apply.	[ ] Depression [ ] Anxiety [ ] Bipolar disorder/Manic depession [ ] Schizophrenia [ ] Attention deficit disorder (ADD) [ ] Attention deficit hyperactivity disorder (ADHD) [ ] Post-traumatic stress disorder (PTSD) [ ] Autism [ ] Panic attacks [ ] Phobia [ ] Asperger's [ ] Obsessive-compulsive disorder (OCD) [ ] An eating disorder (e.g. anorexia, bulimia) [ ] Other, please specify:_____________
Psychiatric	Depression	23andMe	Health Followup		In the last 2 years, have you been newly diagnosed with or newly prescribed treatment for any of the following conditions by a medical professional? Depression	Yes/No
Psychiatric	Depression	Fox Insight	Your Current Health	CurrDepress	Do you currently have depression?	Yes, I currently have depression/No, I do not have depression
Psychiatric	Depression	Fox Insight	Your Health History	DepressionHx	Have you had depression?	Yes, I have had depression/No, I have not had depression
Psychiatric	Depression	Fox Insight	Your Medical History	Depress	Have you had depression?	Yes/No/Prefer not to answer

## Sheet: Table S3-Methods
Summary of model specification and sample sizes used to analyze data.
Section	Model	Population	Predictors and Covariates	n	Notes
Penetrance	(1) Kaplan-Meier	All Ancestries	Carrier Status (LRRK2 p.G2019S, GBA1 p.N409S, dual carriers, non-carriers)	non-carriers: n=7,298,973 (non-PD) n=22,233 (PD) LRRK2 p.G2019S: n=8,016 (non-PD) n=347 (PD) GBA1 p.N409S: n=35,903 (non-PD) n=334 (PD) dual carriers: n=201 (non-PD) n=21 (PD)
	(2) Simple Weibull AFT	All Ancestries	Carrier Status (LRRK2 p.G2019S, GBA1 p.N409S, dual carriers, non-carriers)	non-carriers: n=7,298,973 (non-PD) n=22,233 (PD) LRRK2 p.G2019S: n=8,016 (non-PD) n=347 (PD) GBA1 p.N409S: n=35,903 (non-PD) n=334 (PD) dual carriers: n=201 (non-PD) n=21 (PD)
	(3) Simple Weibull AFT	Europeans	Carrier Status (LRRK2 p.G2019S, GBA1 p.N409S, dual carriers, non-carriers)	non-carriers: n=5,329,302 (non-PD) n=19,461 (PD) LRRK2 p.G2019S: n=5,556 (non-PD) n=313 (PD) GBA1 p.N409S: n=30563 (non-PD) n=312 (PD) dual carriers: n=188 (non-PD) n=21 (PD)
	(4) PRS Weibull AFT	All Ancestries	Carrier Status (LRRK2 p.G2019S, GBA1 p.N409S, dual carriers, non-carriers)	non-carriers: n=7,297,729 (non-PD) n=22,182 (PD) LRRK2 p.G2019S: n=8,007 (non-PD) n=345 (PD) GBA1 p.N409S: n=35,897 (non-PD) n=334 (PD) dual carriers: n=201 (non-PD) n=20 (PD)
			PRS
			Sex
			First 10 PCs
	(5) PRS Weibull AFT	Europeans	Carrier Status (LRRK2 p.G2019S, GBA1 p.N409S, dual carriers, non-carriers)	non-carriers: n=5,320,341 (non-PD) n=19,395 (PD) LRRK2 p.G2019S: n=5,530 (non-PD) n=311 (PD) GBA1 p.N409S: n=30,502 (non-PD) n=312 (PD) dual carriers: n=188 (non-PD) n=20 (PD)
			PRS
			Sex
			First 5 European PCs		PCs trained on Europeans
Risk	(6) Logistic Regression	All Ancestries	Carrier Status (LRRK2 p.G2019S, GBA1 p.N409S, dual carriers, non-carriers) * PRS Group (Low, Middle, High)	non-carriers: n=4,110,529 (non-PD) n=21,322 (PD) LRRK2 p.G2019S: n=4,688 (non-PD) n=339 (PD) GBA1 p.N409S: n=22,020 (non-PD) n=323 (PD) dual carriers: n=127 (non-PD) n=19 (PD)	Non-carriers with middle PRS was the reference group
			Age
			Male
			First 10 PCs
	(7) Logistic Regression	Europeans	Carrier Status (LRRK2 p.G2019S, GBA1 p.N409S, non-carriers) * PRS Group (Low, Middle, High)	non-carriers: n=3,277,235 (non-PD) n=18,703 (PD) LRRK2 p.G2019S: n=3580 (non-PD) n=307 (PD) GBA1 p.N409S: n=19,575 (non-PD) n=301 (PD)	Non-carriers with middle PRS was the reference group
			Age
			Male
			First 5 European PCs		PCs trained on Europeans
	(8) Logistic Regression	All Ancestries	Carrier Status (LRRK2 p.G2019S, GBA1 p.N409S, non-carriers) * PRS Decile	non-carriers: n=4,110,529 (non-PD) n=21,322 (PD) LRRK2 p.G2019S: n=4,688 (non-PD) n=339 (PD) GBA1 p.N409S: n=22,020 (non-PD) n=323 (PD) dual carriers: n=127 (non-PD) n=19 (PD)	Non-carriers at the 5th decile of PRS was the reference group
			Age
			Male
			First 10 PCs
	(9) Logistic Regression	Europeans	Carrier Status (LRRK2 p.G2019S, GBA1 p.N409S, non-carriers) * PRS Decile	non-carriers: n=3,277,235 (non-PD) n=18,703 (PD) LRRK2 p.G2019S: n=3580 (non-PD) n=307 (PD) GBA1 p.N409S: n=19,575 (non-PD) n=301 (PD)	Non-carriers at the 5th decile of PRS was the reference group
			Age
			Male
			First 5 European PCs		PCs trained on Europeans
Symptoms	(10-32) Logistic Regression	All Ancestries	Carrier Status (LRRK2 p.G2019S, GBA1 p.N409S, non-carriers)	non-carriers with PD: n=1,859–19,012 LRRK2 p.G2019S PD: n=102–335 GBA1 p.N409S PD: n= 26–281	Only PD participants; non-carrier was the reference group
			Sex
			Education
			Age at latest survey (years)
			PD duration at latest survey (years)
	(33-55) Logistic Regression	All Ancestries	Carrier Status (LRRK2 p.G2019S, GBA1 p.N409S, dual carriers, non-carriers)	non-carriers with PD: n=1,859–19,012 LRRK2 p.G2019S PD: n=102–335 GBA1 p.N409S PD: n= 26–281 dual carriers with PD: n=11–28	Only PD participants; non-carrier was the reference group
			Sex
			Education
			Age at latest survey (years)
			PD duration at latest survey (years)
APOE Haplotype	(56-59) Logistic Regression	All Ancestries	Carrier Status (LRRK2 p.G2019S, GBA1 p.N409S, non-carriers)	non-carriers with PD: n=7955–10879 LRRK2 p.G2019S PD: n=190–219 GBA1 p.N409S PD: m=131–160	Only PD participants; non-carrier was the reference group
			APOE Haplotype (E2/E2, E2/E3/ E2/E4, E3/E3/ E3/E4, E4/E4)		APOE E3/E3 was the reference group
			Sex
			Education
			Age at latest survey (years)
			PD duration at latest survey (years)
APOE Dosage	(60-63) Logistic Regression	All Ancestries	Carrier Status (LRRK2 p.G2019S, GBA1 p.N409S, non-carriers)	non-carriers with PD: n=7955–10879 LRRK2 p.G2019S PD: n=190–219 GBA1 p.N409S PD: m=131–160	Only PD participants; non-carrier was the reference group
			APOE Dosage (0, 1, 2)		APOE dosage was continuous variable
			APOE Dosage (0, 1, 2) * Carrier Status (LRRK2 p.G2019S, GBA1 p.N409S, non-carriers)
			Sex
			Education
			Age at latest survey (years)
			PD duration at latest survey (years)

## Sheet: Table S4-N
Total sample sizes from Table 1.
		Parkinson's Disease				Non-manifest
Domain	Measures	Non-carriers	GBA1 p.N409S	LRRK2 p.G2019S	Dual-carriers	Non-carriers	GBA1 p.N409S	LRRK2 p.G2019S	Dual-carriers
Demographics	Male	29897	467	514	36	4129113	22137	4770	129
	≥ Associate degree	26025	391	444	33	3871884	20733	4453	119
	European Ancestry	29897	467	514	36	4129113	22137	4770	129
	AJ Ancestry	29897	467	514	36	4129113	22137	4770	129
	PD-free Survival Age* (years)	29897	467	514	36	4129113	22137	4770	129
	PD Duration (years)	25283	394	456	35
	Age at Latest Survey (years)	25355	395	459	35
Motor	Bradykinesia	7050	113	235	19	481872	2553	1713	45
	Shuffling Gait	7101	112	236	19	481871	2553	1714	45
	Freezing of Gait	7140	113	236	18	481872	2553	1712	45
	Imbalance	7045	113	236	17	467753	2490	1672	41
	Difficulties Dressing	15718	232	269	24	71	<5	<5	<5
	Reduced Arm Swing	2055	31	179	16	392272	2086	1466	39
	Smaller Handwriting	7133	114	238	19	483894	2575	1721	46
	Softer Speech	7083	110	233	18	474422	2528	1700	45
	Tremor	7170	113	237	19	479846	2542	1693	46
Prodromal Markers	Constipation	19641	296	370	30	851132	4495	1407	42
	Depression	27974	424	473	36	4066686	21740	4611	128
	Erectile Dysfunction	4995	78	121	11	28651	157	331	10
	Anxiety	24841	374	412	31	3945491	21104	4415	128
	MCI	13653	197	298	23	455382	2416	1646	<5
	Nocturia	23651	347	403	30	3908745	20814	4403	118
	OH	22513	349	432	32	532644	3152	1274	37
	Hyposmia	16662	245	385	29	1652100	8578	2369	68
	RBD	26147	391	456	34	4019639	21450	4587	125
	Increased Urinary Urgency/Freq.	19188	290	360	29	77687	430	791	24
Risk Factors	Non-use of caffeine	13713	202	242	20	779340	3956	848	32
	Non-use of coffee	14261	213	291	22	828250	4208	1348	45
	First Degree Relative	13585	200	299	27	397449	2111	1537	42
	Occupational Toxin Exposure (pesticides)	14326	213	301	26	460260	2453	1620	<5
	Non-smoking	25655	383	430	31	3983242	21240	4541	126
	TBI	26276	390	444	33	4109950	21980	4692	129
Cognitive/Memory	Concentration Difficulties	13243	194	286	25	888129	4701	1448	42
	Hallucinations	12957	193	241	21	828582	4390	916	<5
	Memory Difficulties: Date	9118	148	253	<5	90326	496	830	25
	Memory Difficulties: Global	13235	194	282	24	884716	4684	1419	41
Note. PD=Parkinson's disease; MCI=mild cognitive impairment; OH=orthostatic hypotension; RBD=REM sleep behavior disorder; TBI=traumatic brain injury. n<5 represent unreported values to protect participant privacy.

## Sheet: Table 5-Cumul-Inc
Cumulative incidence of Parkinson’s disease from different survival models stratified by carrier status for all ancestries.
		Cumulative Incidence [95% CI]
Model	Age	Non-carriers	GBA1 p.N409S	LRRK2 p.G2019S	Dual-carriers
Kaplan-Meier	40	0% [0 0]	0.1% [0.1 0]	0.1% [0.2 0]	0.6% [1.7 0]
	50	0.1% [0.1 0.1]	0.4% [0.5 0.3]	1.2% [1.5 0.9]	2.2% [4.6 0]
	60	0.4% [0.4 0.4]	1.3% [1.5 1.1]	4.8% [5.6 4.1]	5.9% [10.1 1.5]
	70	1.1% [1.1 1.1]	2.7% [3 2.3]	11.9% [13.3 10.4]	20.8% [29.3 11.3]
	80	2.4% [2.4 2.3]	4.2% [4.8 3.5]	23.7% [27.1 20.1]	30.1% [41.9 16]
Simple AFT	40	0.0% [ 0.0 0.0]	0.1% [ 0.1 0.1]	0.3% [ 0.3 0.3]	0.5% [ 0.3 0.8]
	50	0.1% [ 0.1 0.1]	0.3% [ 0.2 0.3]	1.2% [ 1.1 1.4]	2.1% [ 1.4 3.2]
	60	0.3% [ 0.3 0.3]	0.8% [ 0.8 0.9]	3.9% [ 3.6 4.4]	6.7% [ 4.4 10.0]
	70	0.9% [ 0.9 0.9]	2.2% [ 2.0 2.5]	10.3% [ 9.3 11.4]	17.1% [11.5 24.7]
	80	2.1% [ 2.1 2.2]	5.2% [ 4.7 5.8]	22.6% [20.6 24.8]	35.8% [25.0 48.9]
PRS AFT - Males	40	0.0% [ 0.0 0.0]	0.1% [ 0.1 0.1]	0.3% [ 0.3 0.4]	0.4% [ 0.3 0.7]
	50	0.1% [ 0.1 0.1]	0.3% [ 0.3 0.3]	1.3% [ 1.2 1.5]	1.8% [ 1.2 2.8]
	60	0.4% [ 0.4 0.4]	0.9% [ 0.8 1.0]	4.2% [ 3.8 4.7]	5.8% [ 3.7 8.7]
	70	1.1% [ 1.1 1.1]	2.4% [ 2.2 2.7]	10.9% [ 9.8 12.0]	14.8% [ 9.7 21.6]
	80	2.5% [ 2.5 2.5]	5.6% [ 5.0 6.2]	23.7% [21.4 26.0]	31.3% [21.2 43.6]
PRS AFT - Females	40	0.0% [ 0.0 0.0]	0.0% [ 0.0 0.0]	0.2% [ 0.1 0.2]	0.2% [ 0.1 0.3]
	50	0.1% [ 0.1 0.1]	0.1% [ 0.1 0.2]	0.6% [ 0.6 0.7]	0.9% [ 0.6 1.4]
	60	0.2% [ 0.2 0.2]	0.4% [ 0.4 0.5]	2.1% [ 1.9 2.3]	2.9% [ 1.9 4.4]
	70	0.5% [ 0.5 0.5]	1.2% [ 1.1 1.3]	5.5% [ 4.9 6.1]	7.5% [ 4.9 11.3]
	80	1.2% [ 1.2 1.3]	2.8% [ 2.5 3.1]	12.4% [11.1 13.7]	16.7% [11.1 24.5]
Note. The PRS AFT cumulative incidence was estimated for individuals with ≥Associate degree with sample averages for PRS and 10 ancestry principal components; AFT = accelerated failure time; PRS = polygenic risk score.

## Sheet: Table 6-AFT-All
Weibull Accelerated Failure Time Modeling Coefficients and Time Ratios for the Simple and PRS AFT Models for All Ancestries.
			95% CI					95% CI
Model	Term	Coefficient	LL	UL	SE	W	TR	LL	UL	p	-log(p)
Simple AFT - All	Dual-carriers	-0.469852	-0.536	-0.403703	0.0337501	-13.9215	0.625095	0.585084	0.667843	4.69008e-44	99.7683
	LRRK2 p.G2019S	-0.384244	-0.401037	-0.367452	0.00856779	-44.8475	0.680965	0.669625	0.692497	***	1009.68
	GBA1 p.N409S	-0.141162	-0.15802	-0.124303	0.00860129	-16.4117	0.868349	0.853833	0.883112	1.57806e-60	137.699
	Shape	6.42749	6.37293	6.48252	0.0279582
	Scale	145.223	144.289	146.163	0.477949
PRS AFT - All	Dual-carriers	-0.421306	-0.490476	-0.352136	0.0352915	-11.9379	0.656189	0.612335	0.703185	7.51212e-33	73.9688
	LRRK2 p.G2019S	-0.369841	-0.387451	-0.352231	0.00898493	-41.1624	0.690844	0.678785	0.703118	***	851.116
	GBA1 p.N409S	-0.128716	-0.146062	-0.11137	0.00885025	-14.5437	0.879224	0.864104	0.894608	6.40031e-48	108.668
	PRS	-0.0826975	-0.084834	-0.0805609	0.00109009	-75.863	0.92063	0.918665	0.922599	***	2882.15
	Male	-0.112127	-0.116415	-0.10784	0.00218738	-51.261	0.89393	0.890106	0.897771	***	1318.01
	PC1	0.0197423	0.0160363	0.0234483	0.00189084	10.441	1.01994	1.01617	1.02373	1.61079e-25	57.0879
	PC2	0.0232985	0.01916	0.0274369	0.00211149	11.0341	1.02357	1.01934	1.02782	2.6154e-28	63.511
	PC3	0.000155483	-0.00327772	0.00358869	0.00175167	0.0887632	1.00016	0.996728	1.0036	0.92927	0.0733558
	PC4	0.00665395	0.00463467	0.00867324	0.00103027	6.45848	1.00668	1.00465	1.00871	1.05757e-10	22.9699
	PC5	0.00242388	-0.000521371	0.00536913	0.00150271	1.61301	1.00243	0.999479	1.00538	0.106742	2.23734
	PC6	-0.00535355	-0.00770403	-0.00300307	0.00119925	-4.46409	0.994661	0.992326	0.997001	8.04085e-06	11.731
	PC7	0.00217648	-0.000938805	0.00529177	0.00158946	1.36932	1.00218	0.999062	1.00531	0.170899	1.76668
	PC8	-0.00829875	-0.0101549	-0.00644259	0.000947039	-8.76284	0.991736	0.989896	0.993578	1.90399e-18	40.8026
	PC9	0.00271284	-0.000248655	0.00567433	0.00151099	1.7954	1.00272	0.999751	1.00569	0.07259	2.62293
	PC10	0.00346827	0.00105486	0.00588169	0.00123136	2.81662	1.00347	1.00106	1.0059	0.00485312	5.32813
	Shape	6.4034	6.34825	6.45903	0.0282603
	Scale	159.149	157.886	160.422	0.647071
Note. ***exact p-values are too small to report (see -log(p) values for increased precision).

## Sheet: Table 7-ORsDC
Logistic regression results of PD risk as a function of PRS quantiles for all ancestries and carrier groups.
		95% CI
Term (carrier - PRS group)	OR	LL	UL	SE	Z	p	-log(p)
LRRK2 p.G2019S - Low	8.35498	6.14802	11.3542	0.156496	13.5649	6.46721e-42	94.8418
LRRK2 p.G2019S - Middle	11.8786	9.99222	14.1211	0.0882311	28.0483	4.18499e-173	396.916
LRRK2 p.G2019S - High	21.784	18.244	26.0108	0.0904803	34.0535	3.59926e-254	583.576
GBA1 p.N409S - Low	1.17884	0.826854	1.68065	0.18095	0.909247	0.36322	1.01275
GBA1 p.N409S - Middle	2.09899	1.7516	2.51529	0.0923123	8.03205	9.58565e-16	34.5811
GBA1 p.N409S - High	4.98908	4.26239	5.83965	0.0803179	20.0111	4.40639e-89	203.447
Dual-carriers - Low	0.00358729	6.41493e-24	2006050685783441400	24.3744	-0.230994	0.817319	0.201725
Dual-carriers - Middle	23.8396	11.6318	48.8595	0.366131	8.66179	4.64408e-18	39.9109
Dual-carriers - High	37.3753	18.4619	75.6648	0.359854	10.0624	8.09714e-24	53.1705
Non-carriers - Low	0.540838	0.517572	0.565149	0.0224342	-27.3973	2.95356e-165	378.844
Non-carriers - Middle	1
Non-carriers - High	2.04452	1.9865	2.10424	0.0146884	48.6889	***	1189.42
Age	1.44572	1.42756	1.46412	0.00645097	57.14	***	1636.76
Male	2.17517	2.11651	2.23545	0.0139479	55.7147	***	1556.31
PC1	0.783066	0.763625	0.803003	0.0128271	-19.0642	5.00922e-81	184.898
PC2	0.865527	0.841558	0.890177	0.0143281	-10.0793	6.82089e-24	53.3421
PC3	1.04014	1.01589	1.06497	0.0120382	3.26924	0.00107835	6.83232
PC4	0.97116	0.958006	0.984493	0.00695745	-4.20622	2.59683e-05	10.5586
PC5	1.02092	1.00046	1.0418	0.010331	2.0041	0.045059	3.09978
PC6	1.05655	1.03999	1.07338	0.00806252	6.82308	8.91091e-12	25.4437
PC7	0.984313	0.963956	1.0051	0.0106627	-1.48286	0.13811	1.9797
PC8	1.08556	1.07204	1.09924	0.00639352	12.8399	9.79735e-38	85.2161
PC9	0.984383	0.964641	1.00453	0.0103362	-1.52284	0.127798	2.0573
PC10	0.96554	0.95017	0.981158	0.00818697	-4.28336	1.84096e-05	10.9026
Note. Age and PCs are in SD units; PD=Parkinson's disease; PRS=polygenic risk score; OR=odds ratio; LL=lower level; UL=upper level; PC=principal component; ***exact p-values are too small to report (see -log(p) values for increased precision).

## Sheet: Table 8-ORsDec
Logistic regression results of PD risk as a function of PRS decile for all ancestries.
		95% CI
Term (carrier - decile)	OR	LL	UL	SE	Z	p	-log(p)
LRRK2 p.G2019S - 1	9.26698	5.65504	15.1859	0.252	8.83516	9.99524e-19	41.447
LRRK2 p.G2019S - 2	12.2638	8.0626	18.6541	0.21399	11.7138	1.08258e-31	71.3008
LRRK2 p.G2019S - 3	8.63942	5.2792	14.1384	0.251311	8.58036	9.45788e-18	39.1997
LRRK2 p.G2019S - 4	9.84616	6.24134	15.533	0.232599	9.83271	8.13997e-23	50.8627
LRRK2 p.G2019S - 5	11.9974	8.01796	17.952	0.20562	12.0839	1.28479e-33	75.7347
LRRK2 p.G2019S - 6	13.6776	9.43982	19.818	0.1892	13.8254	1.79191e-43	98.4279
LRRK2 p.G2019S - 7	15.2661	10.8396	21.5004	0.174714	15.6006	7.21488e-55	124.666
LRRK2 p.G2019S - 8	15.4292	11.0403	21.5629	0.170774	16.0227	8.87374e-58	131.367
LRRK2 p.G2019S - 9	19.7672	14.466	27.0112	0.159302	18.7318	2.72349e-78	178.6
LRRK2 p.G2019S - 10	31.1706	24.4021	39.8165	0.124903	27.5372	6.30115e-167	382.691
GBA1 p.N409S - 1	0.665641	0.298066	1.48651	0.409924	-0.992879	0.320769	1.13703
GBA1 p.N409S - 2	1.22858	0.694379	2.17377	0.291127	0.707121	0.479491	0.735029
GBA1 p.N409S - 3	2.03927	1.30774	3.18002	0.226685	3.14353	0.00166922	6.3954
GBA1 p.N409S - 4	1.83614	1.16434	2.89557	0.232409	2.61465	0.00893187	4.71813
GBA1 p.N409S - 5	1.19154	0.688469	2.06219	0.279866	0.626167	0.531205	0.632607
GBA1 p.N409S - 6	2.44197	1.66299	3.58583	0.196017	4.55473	5.24532e-06	12.1582
GBA1 p.N409S - 7	3.35346	2.3994	4.68689	0.170807	7.08399	1.4006e-12	27.2941
GBA1 p.N409S - 8	4.20411	3.14843	5.61376	0.147532	9.73388	2.16187e-22	49.8859
GBA1 p.N409S - 9	3.96279	2.94999	5.3233	0.150587	9.14386	6.02631e-20	44.2556
GBA1 p.N409S - 10	7.33715	5.92104	9.09195	0.10941	18.2155	3.88829e-74	169.033
Non-carriers - 1	0.475351	0.437397	0.516598	0.0424558	-17.5171	1.06121e-68	156.516
Non-carriers - 2	0.64493	0.597755	0.695827	0.0387559	-11.3174	1.07674e-29	66.701
Non-carriers - 3	0.760311	0.707071	0.817559	0.0370395	-7.39826	1.37981e-13	29.6117
Non-carriers - 4	0.909232	0.848418	0.974405	0.0353205	-2.69405	0.00705906	4.95344
Non-carriers - 5	1
Non-carriers - 6	1.14574	1.07308	1.22332	0.0334279	4.07004	4.70053e-05	9.96525
Non-carriers - 7	1.28759	1.20802	1.3724	0.0325464	7.76659	8.06299e-15	32.4515
Non-carriers - 8	1.52087	1.43	1.61751	0.0314322	13.3392	1.36845e-40	91.7897
Non-carriers - 9	1.81301	1.7082	1.92426	0.0303846	19.582	2.20255e-85	194.93
Non-carriers - 10	2.95451	2.79551	3.12255	0.0282238	38.3836	***	740.526
Intercept	0.00237275	0.00225366	0.00249813	0.0262731	-230.034	***	26463.4
Age	1.44672	1.42853	1.46515	0.00645746	57.1899	***	1639.61
Male	2.17573	2.11702	2.23607	0.0139569	55.6975	***	1555.35
PC1	0.787204	0.767637	0.807271	0.0128425	-18.6309	1.8063e-77	176.708
PC2	0.865268	0.841284	0.889936	0.0143422	-10.0902	6.10472e-24	53.453
PC3	1.03637	1.01218	1.06113	0.012046	2.96536	0.00302329	5.80141
PC4	0.96788	0.954764	0.981176	0.00696122	-4.68985	2.734e-06	12.8097
PC5	1.02218	1.00171	1.04306	0.0103169	2.12596	0.0335069	3.39601
PC6	1.05993	1.04329	1.07683	0.00807184	7.21044	5.57725e-13	28.2149
PC7	0.984155	0.963772	1.00497	0.0106779	-1.49583	0.134697	2.00472
PC8	1.08227	1.06878	1.09594	0.00640111	12.3514	4.78519e-35	79.025
PC9	0.984729	0.964965	1.0049	0.0103447	-1.48758	0.136861	1.98879
PC10	0.965284	0.949919	0.980898	0.00818686	-4.31576	1.59055e-05	11.0488
Note. Age and PCs are in SD units; OR = odds ratio; LL = lower level; UL = upper level; PC = principal component; ***exact p-values are too small to report (see -log(p) values for increased precision).

## Sheet: Table 9-AFT-Euro
Weibull Accelerated Failure Time Modeling Coefficients and Time Ratios for the Simple and PRS AFT Models for European Ancestries.
			95% CI					95% CI
Model	Term	Coefficient	LL	UL	SE	W	TR	LL	UL	p	-log(p)
Simple AFT - European	Dual-carriers	-0.469388	-0.535549	-0.403227	0.0337562	-13.9052	0.625385	0.585348	0.66816	5.88777e-44	99.5409
	LRRK2 p.G2019S	-0.391411	-0.40923	-0.373592	0.00909144	-43.0527	0.676102	0.664162	0.688258	***	930.756
	GBA1 p.N409S	-0.138642	-0.156175	-0.121109	0.00894552	-15.4985	0.870539	0.855409	0.885937	3.54956e-54	123.073
	Shape	6.40025	6.34093	6.46013	0.0304096
	Scale	144.786	143.78	145.799	0.514971
PRS AFT - European	Dual-carriers	-0.425487	-0.494733	-0.356241	0.0353302	-12.0431	0.653452	0.609734	0.700304	2.10783e-33	75.2397
	LRRK2 p.G2019S	-0.377223	-0.395982	-0.358463	0.0095713	-39.4119	0.685763	0.673019	0.698749	***	780.548
	GBA1 p.N409S	-0.12916	-0.147199	-0.111122	0.0092035	-14.0338	0.878833	0.863122	0.89483	9.6811e-45	101.346
	PRS	-0.0864267	-0.0887584	-0.084095	0.00118967	-72.6476	0.917203	0.915067	0.919344	***	2643.35
	Male	-0.112956	-0.117559	-0.108354	0.00234827	-48.102	0.89319	0.889088	0.89731	***	1161
	PC1	0.00735783	0.00540855	0.00930711	0.00099455	7.39815	1.00738	1.00542	1.00935	1.38096e-13	29.6108
	PC2	0.000384493	-0.00196018	0.00272916	0.00119628	0.321407	1.00038	0.998042	1.00273	0.747902	0.290483
	PC3	-0.00935308	-0.0115803	-0.0071259	0.00113634	-8.23088	0.990691	0.988487	0.992899	1.85849e-16	36.2216
	PC4	-0.00291344	-0.0048777	-0.000949179	0.00100219	-2.90707	0.997091	0.995134	0.999051	0.00364837	5.61347
	PC5	0.00302883	0.00095488	0.00510277	0.00105816	2.86236	1.00303	1.00096	1.00512	0.00420493	5.4715
	Shape	6.38556	6.32575	6.44593	0.0306595
	Scale	157.91	156.587	159.245	0.677945
Note. CI=confidence interval; LL=lower level; UL=upper level; SE=standard error; W=Wald test statistic; AFT=accelerated failure time; PRS=polygenic risk score; PC=principal component; ***exact p-values are too small to report (see -log(p) values for increased precision).

## Sheet: Table 10-CI
Cumulative incidence of Parkinson’s disease from different survival models stratified by carrier status for participants with European ancestry.
		Cumulative Incidence [95% CI]
Model	Age	Non-carriers	GBA1 p.N409S	LRRK2 p.G2019S	Dual-carriers
Simple AFT	40	0.0% [ 0.0 0.0]	0.1% [ 0.1 0.1]	0.3% [ 0.3 0.4]	0.5% [ 0.4 0.8]
	50	0.1% [ 0.1 0.1]	0.3% [ 0.2 0.3]	1.3% [ 1.2 1.5]	2.2% [ 1.5 3.4]
	60	0.4% [ 0.3 0.4]	0.9% [ 0.8 1.0]	4.3% [ 3.8 4.8]	6.9% [ 4.6 10.5]
	70	1.0% [ 0.9 1.0]	2.3% [ 2.1 2.6]	11.0% [10.0 12.3]	17.5% [12.0 25.8]
	80	2.2% [ 2.2 2.3]	5.3% [ 4.8 5.9]	24.0% [21.8 26.6]	36.4% [26.0 50.3]
PRS AFT - Males	40	0.0% [ 0.0 0.0]	0.1% [ 0.1 0.1]	0.4% [ 0.3 0.4]	0.5% [ 0.3 0.8]
	50	0.1% [ 0.1 0.1]	0.3% [ 0.3 0.3]	1.5% [ 1.3 1.6]	2.0% [ 1.3 3.1]
	60	0.4% [ 0.4 0.4]	1.0% [ 0.9 1.1]	4.6% [ 4.1 5.2]	6.3% [ 4.2 9.7]
	70	1.1% [ 1.1 1.2]	2.6% [ 2.3 2.9]	11.9% [10.7 13.2]	15.9% [10.8 24.0]
	80	2.6% [ 2.6 2.7]	5.9% [ 5.3 6.7]	25.8% [23.3 28.3]	33.4% [23.4 47.3]
PRS AFT - Females	40	0.0% [ 0.0 0.0]	0.0% [ 0.0 0.0]	0.2% [ 0.2 0.2]	0.2% [ 0.2 0.4]
	50	0.1% [ 0.1 0.1]	0.1% [ 0.1 0.2]	0.7% [ 0.6 0.8]	1.0% [ 0.6 1.5]
	60	0.2% [ 0.2 0.2]	0.5% [ 0.4 0.5]	2.3% [ 2.0 2.6]	3.1% [ 2.1 4.8]
	70	0.6% [ 0.5 0.6]	1.3% [ 1.1 1.4]	6.0% [ 5.3 6.7]	8.1% [ 5.4 12.4]
	80	1.3% [ 1.3 1.3]	2.9% [ 2.6 3.3]	13.5% [12.1 15.0]	17.9% [12.2 26.8]
Note. The PRS AFT cumulative incidence was estimated for individuals with ≥Associate degree with sample averages for PRS and 5 ancestry principal components; AFT = accelerated failure time; PRS = polygenic risk score.

[truncated: 9 more sheets: Table 11-ORsBoth, Table 12-ORsDecEuro, Table 13-OR, Table 14-Tukey, Table 15-OR, Table 16-Tukey, Table 17-APOEOR, Table 18-E4OR, Table 19-N]
